# Supplementary material for: Global Integrated Genomic and Transcriptomic Analyses of MYB Transcription Factor Superfamily in C3 Model Plant Oryza sativa (L.) Unravel Potential Candidates Involved in Abiotic Stress Signaling
Source: Front Genet. 2022 Jul 8;13:946834. doi: 10.3389/fgene.2022.946834 (PMC9305833; doi:10.3389/fgene.2022.946834)
Supplement: Supplementary file 1 [file Table2.XLSX]

## Sheet: Sheet1
Supplementary Table 2: Details of cis-acting regulatory elements
MYB TF ID	Gene Name	Factor or site name	Location	Strand	Signal Sequence	Site #
LOC_Os01g64360	OsMYBR17	ARR1AT	3	(+)	NGATT	S000454
		CURECORECR	9	(-)	GTAC	S000493
		CURECORECR	9	(+)	GTAC	S000493
		CGCGBOXAT	14	(-)	VCGCGB	S000501
		CGCGBOXAT	14	(+)	VCGCGB	S000501
		GCCCORE	18	(-)	GCCGCC	S000430
		SORLIP1AT	37	(-)	GCCAC	S000482
		CANBNNAPA	73	(-)	CNAACAC	S000148
		CGCGBOXAT	83	(-)	VCGCGB	S000501
		CGCGBOXAT	83	(+)	VCGCGB	S000501
		ACGTCBOX	106	(-)	GACGTC	S000131
		ACGTCBOX	106	(+)	GACGTC	S000131
		ACGTATERD1	107	(-)	ACGT	S000415
		ABREOSRAB21	107	(+)	ACGTSSSC	S000012
		ACGTATERD1	107	(+)	ACGT	S000415
		LTRECOREATCOR15	113	(+)	CCGAC	S000153
		CGACGOSAMY3	129	(-)	CGACG	S000205
		CACTFTPPCA1	175	(+)	YACT	S000449
		EBOXBNNAPA	181	(-)	CANNTG	S000144
		RAV1BAT	181	(-)	CACCTG	S000315
		MYCCONSENSUSAT	181	(-)	CANNTG	S000407
		EBOXBNNAPA	181	(+)	CANNTG	S000144
		MYCCONSENSUSAT	181	(+)	CANNTG	S000407
		CGACGOSAMY3	189	(-)	CGACG	S000205
		DRECRTCOREAT	193	(+)	RCCGAC	S000418
		CBFHV	193	(+)	RYCGAC	S000497
		LTRECOREATCOR15	194	(+)	CCGAC	S000153
		CGCGBOXAT	213	(-)	VCGCGB	S000501
		CGCGBOXAT	213	(+)	VCGCGB	S000501
		HEXAMERATH4	221	(+)	CCGTCG	S000146
		CGACGOSAMY3	222	(-)	CGACG	S000205
		CRTDREHVCBF2	223	(-)	GTCGAC	S000411
		CBFHV	223	(-)	RYCGAC	S000497
		CRTDREHVCBF2	223	(+)	GTCGAC	S000411
		CBFHV	223	(+)	RYCGAC	S000497
		CGACGOSAMY3	225	(+)	CGACG	S000205
		GATABOX	247	(+)	GATA	S000039
		IBOXCORE	247	(+)	GATAA	S000199
		HEXAMERATH4	252	(-)	CCGTCG	S000146
		CGACGOSAMY3	252	(+)	CGACG	S000205
		CGCGBOXAT	267	(-)	VCGCGB	S000501
		CGCGBOXAT	267	(+)	VCGCGB	S000501
		GCCCORE	271	(-)	GCCGCC	S000430
		GCCCORE	274	(-)	GCCGCC	S000430
		GCCCORE	277	(-)	GCCGCC	S000430
		CGCGBOXAT	288	(-)	VCGCGB	S000501
		CGCGBOXAT	288	(+)	VCGCGB	S000501
		CGCGBOXAT	306	(-)	VCGCGB	S000501
		CGCGBOXAT	306	(+)	VCGCGB	S000501
		CURECORECR	313	(-)	GTAC	S000493
		CURECORECR	313	(+)	GTAC	S000493
		POLLEN1LELAT52	343	(-)	AGAAA	S000245
		MYBPZM	353	(-)	CCWACC	S000179
		CURECORECR	363	(-)	GTAC	S000493
		CURECORECR	363	(+)	GTAC	S000493
		SURECOREATSULTR11	374	(+)	GAGAC	S000499
		DRE1COREZMRAB17	398	(-)	ACCGAGA	S000401
		GTGANTG10	403	(+)	GTGA	S000378
		CGCGBOXAT	409	(-)	VCGCGB	S000501
		CGCGBOXAT	409	(+)	VCGCGB	S000501
		DRECRTCOREAT	417	(+)	RCCGAC	S000418
		CBFHV	417	(+)	RYCGAC	S000497
		LTRECOREATCOR15	418	(+)	CCGAC	S000153
		CGACGOSAMY3	419	(+)	CGACG	S000205
		EBOXBNNAPA	424	(-)	CANNTG	S000144
		RAV1BAT	424	(-)	CACCTG	S000315
		MYCCONSENSUSAT	424	(-)	CANNTG	S000407
		EBOXBNNAPA	424	(+)	CANNTG	S000144
		MYCCONSENSUSAT	424	(+)	CANNTG	S000407
		SORLIP1AT	427	(-)	GCCAC	S000482
		SORLIP1AT	434	(+)	GCCAC	S000482
		ABRERATCAL	436	(+)	MACGYGB	S000507
		CGCGBOXAT	437	(-)	VCGCGB	S000501
		CGCGBOXAT	437	(+)	VCGCGB	S000501
		CACTFTPPCA1	446	(-)	YACT	S000449
		CURECORECR	447	(-)	GTAC	S000493
		CURECORECR	447	(+)	GTAC	S000493
		CACTFTPPCA1	448	(+)	YACT	S000449
		CIACADIANLELHC	492	(+)	CAANNNNATC	S000252
		NODCON2GM	493	(-)	CTCTT	S000462
		OSE2ROOTNODULE	493	(-)	CTCTT	S000468
		BIHD1OS	504	(-)	TGTCA	S000498
		WRKY71OS	504	(+)	TGAC	S000447
		GTGANTG10	509	(-)	GTGA	S000378
LOC_Os04g28090	OsMYB50	GATABOX	12	(+)	GATA	S000039
		GT1CONSENSUS	12	(+)	GRWAAW	S000198
		IBOXCORE	12	(+)	GATAA	S000199
		TAAAGSTKST1	14	(+)	TAAAG	S000387
		DOFCOREZM	15	(+)	AAAG	S000265
		GCCCORE	58	(+)	GCCGCC	S000430
		ANAERO3CONSENSUS	64	(-)	TCATCAC	S000479
		GTGANTG10	64	(+)	GTGA	S000378
		CACTFTPPCA1	71	(-)	YACT	S000449
		CURECORECR	72	(-)	GTAC	S000493
		CURECORECR	72	(+)	GTAC	S000493
		CACTFTPPCA1	86	(-)	YACT	S000449
		CGCGBOXAT	91	(-)	VCGCGB	S000501
		CGCGBOXAT	91	(+)	VCGCGB	S000501
		EECCRCAH1	116	(-)	GANTTNC	S000494
		CACTFTPPCA1	131	(-)	YACT	S000449
		SORLIP2AT	138	(-)	GGGCC	S000483
		BS1EGCCR	140	(-)	AGCGGG	S000352
		CURECORECR	147	(-)	GTAC	S000493
		CURECORECR	147	(+)	GTAC	S000493
		CACTFTPPCA1	152	(-)	YACT	S000449
		SORLIP1AT	153	(-)	GCCAC	S000482
		INRNTPSADB	176	(-)	YTCANTYY	S000395
		NODCON2GM	194	(-)	CTCTT	S000462
		OSE2ROOTNODULE	194	(-)	CTCTT	S000468
		CACTFTPPCA1	209	(+)	YACT	S000449
		ANAERO4CONSENSUS	218	(-)	GTTTHGCAA	S000480
		PREATPRODH	225	(+)	ACTCAT	S000450
		CACTFTPPCA1	239	(-)	YACT	S000449
		EBOXBNNAPA	248	(-)	CANNTG	S000144
		MYCCONSENSUSAT	248	(-)	CANNTG	S000407
		CAATBOX1	248	(+)	CAAT	S000028
		EBOXBNNAPA	248	(+)	CANNTG	S000144
		MYCCONSENSUSAT	248	(+)	CANNTG	S000407
		CAATBOX1	250	(-)	CAAT	S000028
		CAATBOX1	259	(-)	CAAT	S000028
		RAV1AAT	261	(-)	CAACA	S000314
		CANBNNAPA	268	(+)	CNAACAC	S000148
		CACTFTPPCA1	281	(-)	YACT	S000449
		POLLEN1LELAT52	299	(+)	AGAAA	S000245
		-300ELEMENT	321	(+)	TGHAAARK	S000122
		PROLAMINBOXOSGLUB1	321	(+)	TGCAAAG	S000354
		DOFCOREZM	324	(+)	AAAG	S000265
		GTGANTG10	374	(+)	GTGA	S000378
		ARR1AT	377	(+)	NGATT	S000454
		CAATBOX1	379	(-)	CAAT	S000028
		ELRECOREPCRP1	380	(+)	TTGACC	S000142
		WBOXATNPR1	380	(+)	TTGAC	S000390
		WRKY71OS	381	(+)	TGAC	S000447
		WBOXNTERF3	381	(+)	TGACY	S000457
		WBBOXPCWRKY1	395	(-)	TTTGACY	S000310
		WBOXHVISO1	395	(-)	TGACT	S000442
		WBOXNTERF3	395	(-)	TGACY	S000457
		WBOXATNPR1	396	(-)	TTGAC	S000390
		WRKY71OS	396	(-)	TGAC	S000447
		INTRONLOWER	403	(-)	TGCAGG	S000086
		RHERPATEXPA7	406	(+)	KCACGW	S000512
		ABRELATERD1	407	(-)	ACGTG	S000414
		ACGTATERD1	408	(-)	ACGT	S000415
		ACGTATERD1	408	(+)	ACGT	S000415
		CIACADIANLELHC	415	(-)	CAANNNNATC	S000252
		MYBCORE	419	(+)	CNGTTR	S000176
		RAV1AAT	420	(-)	CAACA	S000314
		GATABOX	424	(+)	GATA	S000039
		-300ELEMENT	438	(+)	TGHAAARK	S000122
		PYRIMIDINEBOXOSRAMY1A	440	(-)	CCTTTT	S000259
		DOFCOREZM	441	(+)	AAAG	S000265
		DOFCOREZM	451	(-)	AAAG	S000265
		POLLEN1LELAT52	452	(-)	AGAAA	S000245
		CANBNNAPA	476	(+)	CNAACAC	S000148
		DPBFCOREDCDC3	479	(+)	ACACNNG	S000292
		GT1CONSENSUS	487	(+)	GRWAAW	S000198
		PYRIMIDINEBOXOSRAMY1A	491	(-)	CCTTTT	S000259
		DOFCOREZM	492	(+)	AAAG	S000265
		DOFCOREZM	498	(+)	AAAG	S000265
		NODCON2GM	510	(-)	CTCTT	S000462
		OSE2ROOTNODULE	510	(-)	CTCTT	S000468
		POLLEN1LELAT52	515	(+)	AGAAA	S000245
		NODCON2GM	527	(-)	CTCTT	S000462
		OSE2ROOTNODULE	527	(-)	CTCTT	S000468
		EECCRCAH1	539	(+)	GANTTNC	S000494
		GTGANTG10	547	(-)	GTGA	S000378
		CACTFTPPCA1	548	(+)	YACT	S000449
		POLLEN1LELAT52	554	(+)	AGAAA	S000245
		PYRIMIDINEBOXOSRAMY1A	556	(-)	CCTTTT	S000259
		DOFCOREZM	557	(+)	AAAG	S000265
		POLASIG2	566	(+)	AATTAAA	S000081
		TAAAGSTKST1	569	(+)	TAAAG	S000387
		DOFCOREZM	570	(+)	AAAG	S000265
		AGCBOXNPGLB	573	(-)	AGCCGCC	S000232
		GCCCORE	573	(-)	GCCGCC	S000430
		CAATBOX1	583	(-)	CAAT	S000028
		GATABOX	586	(+)	GATA	S000039
		NODCON2GM	601	(-)	CTCTT	S000462
		OSE2ROOTNODULE	601	(-)	CTCTT	S000468
		POLLEN1LELAT52	604	(+)	AGAAA	S000245
		DOFCOREZM	606	(+)	AAAG	S000265
		NODCON2GM	607	(-)	CTCTT	S000462
		OSE2ROOTNODULE	607	(-)	CTCTT	S000468
		POLLEN1LELAT52	610	(+)	AGAAA	S000245
		DOFCOREZM	612	(+)	AAAG	S000265
		GATABOX	618	(-)	GATA	S000039
		ARR1AT	621	(+)	NGATT	S000454
		ARR1AT	635	(+)	NGATT	S000454
		PYRIMIDINEBOXOSRAMY1A	640	(+)	CCTTTT	S000259
		DOFCOREZM	641	(-)	AAAG	S000265
		DOFCOREZM	648	(+)	AAAG	S000265
		NODCON2GM	649	(-)	CTCTT	S000462
		OSE2ROOTNODULE	649	(-)	CTCTT	S000468
		GCCCORE	654	(+)	GCCGCC	S000430
		SEF4MOTIFGM7S	665	(+)	RTTTTTR	S000103
		CIACADIANLELHC	673	(-)	CAANNNNATC	S000252
		GATABOX	673	(+)	GATA	S000039
		CACTFTPPCA1	675	(+)	YACT	S000449
		MYBCORE	677	(+)	CNGTTR	S000176
		RAV1AAT	678	(-)	CAACA	S000314
		GTGANTG10	683	(+)	GTGA	S000378
		SORLIP1AT	693	(+)	GCCAC	S000482
		EBOXBNNAPA	695	(-)	CANNTG	S000144
		MYCCONSENSUSAT	695	(-)	CANNTG	S000407
		EBOXBNNAPA	695	(+)	CANNTG	S000144
		MYCCONSENSUSAT	695	(+)	CANNTG	S000407
		CACTFTPPCA1	695	(+)	YACT	S000449
		CURECORECR	706	(-)	GTAC	S000493
		CURECORECR	706	(+)	GTAC	S000493
		MYBPZM	715	(+)	CCWACC	S000179
		CACTFTPPCA1	720	(+)	YACT	S000449
		CAATBOX1	724	(-)	CAAT	S000028
		NODCON2GM	742	(-)	CTCTT	S000462
		OSE2ROOTNODULE	742	(-)	CTCTT	S000468
		NODCON2GM	747	(-)	CTCTT	S000462
		OSE2ROOTNODULE	747	(-)	CTCTT	S000468
		CACTFTPPCA1	750	(-)	YACT	S000449
		CAATBOX1	766	(+)	CAAT	S000028
		POLLEN1LELAT52	772	(+)	AGAAA	S000245
		CAATBOX1	784	(-)	CAAT	S000028
		ARR1AT	797	(+)	NGATT	S000454
		CAATBOX1	827	(+)	CAAT	S000028
		INTRONLOWER	833	(+)	TGCAGG	S000086
		SEBFCONSSTPR10A	863	(+)	YTGTCWC	S000391
		TGTCACACMCUCUMISIN	864	(+)	TGTCACA	S000422
		BIHD1OS	864	(+)	TGTCA	S000498
		WRKY71OS	865	(-)	TGAC	S000447
		GTGANTG10	866	(-)	GTGA	S000378
		DOFCOREZM	870	(+)	AAAG	S000265
		NODCON2GM	871	(-)	CTCTT	S000462
		OSE2ROOTNODULE	871	(-)	CTCTT	S000468
		CARGCW8GAT	879	(-)	CWWWWWWWWG	S000431
		CARGCW8GAT	879	(+)	CWWWWWWWWG	S000431
		ARR1AT	903	(-)	NGATT	S000454
		NODCON2GM	923	(-)	CTCTT	S000462
		OSE2ROOTNODULE	923	(-)	CTCTT	S000468
		GATABOX	927	(+)	GATA	S000039
		DOFCOREZM	933	(+)	AAAG	S000265
		NODCON1GM	933	(+)	AAAGAT	S000461
		OSE1ROOTNODULE	933	(+)	AAAGAT	S000467
		GT1CONSENSUS	940	(+)	GRWAAW	S000198
		GTGANTG10	950	(+)	GTGA	S000378
		DOFCOREZM	959	(-)	AAAG	S000265
		TAAAGSTKST1	959	(-)	TAAAG	S000387
		CACTFTPPCA1	985	(-)	YACT	S000449
		CURECORECR	986	(-)	GTAC	S000493
		CURECORECR	986	(+)	GTAC	S000493
		CACTFTPPCA1	987	(+)	YACT	S000449
		SORLIP1AT	991	(+)	GCCAC	S000482
		NODCON2GM	996	(-)	CTCTT	S000462
		OSE2ROOTNODULE	996	(-)	CTCTT	S000468
		CAATBOX1	1002	(-)	CAAT	S000028
		DOFCOREZM	1006	(-)	AAAG	S000265
		POLLEN1LELAT52	1007	(-)	AGAAA	S000245
		BIHD1OS	1040	(-)	TGTCA	S000498
		WRKY71OS	1040	(+)	TGAC	S000447
		CAATBOX1	1047	(-)	CAAT	S000028
		SORLIP1AT	1056	(+)	GCCAC	S000482
		EBOXBNNAPA	1070	(-)	CANNTG	S000144
		MYCCONSENSUSAT	1070	(-)	CANNTG	S000407
		EBOXBNNAPA	1070	(+)	CANNTG	S000144
		MYCCONSENSUSAT	1070	(+)	CANNTG	S000407
		AMMORESIIUDCRNIA1	1076	(+)	GGWAGGGT	S000374
		GTGANTG10	1082	(+)	GTGA	S000378
		POLLEN1LELAT52	1104	(+)	AGAAA	S000245
		EECCRCAH1	1105	(-)	GANTTNC	S000494
		GT1CONSENSUS	1105	(+)	GRWAAW	S000198
		ARR1AT	1108	(-)	NGATT	S000454
		CGCGBOXAT	1114	(-)	VCGCGB	S000501
		CGCGBOXAT	1114	(+)	VCGCGB	S000501
		SURECOREATSULTR11	1128	(-)	GAGAC	S000499
		NODCON2GM	1139	(+)	CTCTT	S000462
		OSE2ROOTNODULE	1139	(+)	CTCTT	S000468
		DOFCOREZM	1141	(-)	AAAG	S000265
		SREATMSD	1152	(-)	TTATCC	S000470
		MYBST1	1152	(+)	GGATA	S000180
		GATABOX	1153	(+)	GATA	S000039
		IBOXCORE	1153	(+)	GATAA	S000199
		GTGANTG10	1167	(-)	GTGA	S000378
		ARR1AT	1176	(+)	NGATT	S000454
		POLLEN1LELAT52	1179	(-)	AGAAA	S000245
		DPBFCOREDCDC3	1184	(-)	ACACNNG	S000292
		ABRELATERD1	1196	(-)	ACGTG	S000414
		ACGTATERD1	1197	(-)	ACGT	S000415
		ACGTATERD1	1197	(+)	ACGT	S000415
		GT1CONSENSUS	1206	(+)	GRWAAW	S000198
		ARR1AT	1222	(-)	NGATT	S000454
		RBCSCONSENSUS	1222	(+)	AATCCAA	S000127
		CCAATBOX1	1225	(+)	CCAAT	S000030
		CAATBOX1	1226	(+)	CAAT	S000028
		RAV1AAT	1232	(+)	CAACA	S000314
		DOFCOREZM	1238	(-)	AAAG	S000265
		SORLIP2AT	1252	(-)	GGGCC	S000483
		CACTFTPPCA1	1263	(+)	YACT	S000449
		CAATBOX1	1273	(-)	CAAT	S000028
		CCAATBOX1	1273	(-)	CCAAT	S000030
		BIHD1OS	1280	(-)	TGTCA	S000498
		WRKY71OS	1280	(+)	TGAC	S000447
		DOFCOREZM	1304	(-)	AAAG	S000265
		REALPHALGLHCB21	1307	(-)	AACCAA	S000362
		MYB1AT	1308	(-)	WAACCA	S000408
		DOFCOREZM	1322	(+)	AAAG	S000265
		CACTFTPPCA1	1324	(-)	YACT	S000449
		CURECORECR	1325	(-)	GTAC	S000493
		CURECORECR	1325	(+)	GTAC	S000493
		CACTFTPPCA1	1326	(+)	YACT	S000449
		DOFCOREZM	1331	(-)	AAAG	S000265
		NODCON2GM	1358	(-)	CTCTT	S000462
		OSE2ROOTNODULE	1358	(-)	CTCTT	S000468
		TATCCAYMOTIFOSRAMY3D	1363	(-)	TATCCAY	S000256
		TATCCACHVAL21	1363	(-)	TATCCAC	S000416
		TATCCAOSAMY	1364	(-)	TATCCA	S000403
		P1BS	1365	(-)	GNATATNC	S000459
		MYBST1	1365	(+)	GGATA	S000180
		P1BS	1365	(+)	GNATATNC	S000459
		GATABOX	1366	(+)	GATA	S000039
		GATABOX	1375	(+)	GATA	S000039
		CACTFTPPCA1	1377	(+)	YACT	S000449
		INRNTPSADB	1408	(-)	YTCANTYY	S000395
		CAATBOX1	1410	(-)	CAAT	S000028
		POLLEN1LELAT52	1414	(+)	AGAAA	S000245
		GT1CONSENSUS	1415	(+)	GRWAAW	S000198
		GT1GMSCAM4	1415	(+)	GAAAAA	S000453
		DOFCOREZM	1418	(+)	AAAG	S000265
		SEF3MOTIFGM	1431	(-)	AACCCA	S000115
		BOXIINTPATPB	1440	(-)	ATAGAA	S000296
		INRNTPSADB	1457	(-)	YTCANTYY	S000395
		PREATPRODH	1460	(-)	ACTCAT	S000450
		CACTFTPPCA1	1463	(-)	YACT	S000449
		CURECORECR	1464	(-)	GTAC	S000493
		CURECORECR	1464	(+)	GTAC	S000493
		GATABOX	1470	(+)	GATA	S000039
		SORLIP1AT	1479	(+)	GCCAC	S000482
		GATABOX	1485	(-)	GATA	S000039
		GTGANTG10	1487	(-)	GTGA	S000378
		NODCON2GM	1514	(-)	CTCTT	S000462
		OSE2ROOTNODULE	1514	(-)	CTCTT	S000468
		POLLEN1LELAT52	1517	(+)	AGAAA	S000245
		GT1CONSENSUS	1518	(+)	GRWAAW	S000198
		INRNTPSADB	1520	(-)	YTCANTYY	S000395
		CAATBOX1	1522	(-)	CAAT	S000028
		MYBST1	1527	(+)	GGATA	S000180
		GATABOX	1528	(+)	GATA	S000039
		BIHD1OS	1532	(+)	TGTCA	S000498
		WRKY71OS	1533	(-)	TGAC	S000447
		RHERPATEXPA7	1546	(+)	KCACGW	S000512
		POLLEN1LELAT52	1591	(+)	AGAAA	S000245
		DOFCOREZM	1593	(+)	AAAG	S000265
		NODCON2GM	1594	(-)	CTCTT	S000462
		OSE2ROOTNODULE	1594	(-)	CTCTT	S000468
		AGMOTIFNTMYB2	1597	(+)	AGATCCAA	S000444
		TBOXATGAPB	1602	(-)	ACTTTG	S000383
		DOFCOREZM	1603	(+)	AAAG	S000265
		SORLIP1AT	1629	(+)	GCCAC	S000482
		BOXIINTPATPB	1641	(-)	ATAGAA	S000296
		BOXIINTPATPB	1645	(+)	ATAGAA	S000296
		POLLEN1LELAT52	1647	(+)	AGAAA	S000245
		EECCRCAH1	1648	(-)	GANTTNC	S000494
		LTRECOREATCOR15	1656	(+)	CCGAC	S000153
		GTGANTG10	1679	(+)	GTGA	S000378
		DOFCOREZM	1682	(+)	AAAG	S000265
		RHERPATEXPA7	1703	(-)	KCACGW	S000512
		GTGANTG10	1717	(-)	GTGA	S000378
		EBOXBNNAPA	1718	(-)	CANNTG	S000144
		MYCCONSENSUSAT	1718	(-)	CANNTG	S000407
		EBOXBNNAPA	1718	(+)	CANNTG	S000144
		MYCCONSENSUSAT	1718	(+)	CANNTG	S000407
		CACTFTPPCA1	1718	(+)	YACT	S000449
		ASF1MOTIFCAMV	1731	(+)	TGACG	S000024
		WRKY71OS	1731	(+)	TGAC	S000447
		CARGCW8GAT	1738	(-)	CWWWWWWWWG	S000431
		CPBCSPOR	1738	(-)	TATTAG	S000491
		CARGCW8GAT	1738	(+)	CWWWWWWWWG	S000431
		POLASIG1	1740	(+)	AATAAA	S000080
		GATABOX	1774	(+)	GATA	S000039
		GT1CONSENSUS	1774	(+)	GRWAAW	S000198
		IBOXCORE	1774	(+)	GATAA	S000199
		ROOTMOTIFTAPOX1	1784	(-)	ATATT	S000098
		GATABOX	1786	(-)	GATA	S000039
		MYBST1	1786	(-)	GGATA	S000180
		POLLEN1LELAT52	1799	(+)	AGAAA	S000245
		PYRIMIDINEBOXOSRAMY1A	1808	(-)	CCTTTT	S000259
		DOFCOREZM	1809	(+)	AAAG	S000265
		SREATMSD	1812	(-)	TTATCC	S000470
		MYBST1	1812	(+)	GGATA	S000180
		GATABOX	1813	(+)	GATA	S000039
		GT1CONSENSUS	1813	(+)	GRWAAW	S000198
		IBOXCORE	1813	(+)	GATAA	S000199
		DOFCOREZM	1818	(+)	AAAG	S000265
		POLLEN1LELAT52	1820	(+)	AGAAA	S000245
		DOFCOREZM	1822	(+)	AAAG	S000265
		CURECORECR	1858	(-)	GTAC	S000493
		CURECORECR	1858	(+)	GTAC	S000493
		INRNTPSADB	1865	(-)	YTCANTYY	S000395
		ARR1AT	1865	(+)	NGATT	S000454
		CAATBOX1	1867	(-)	CAAT	S000028
		ARR1AT	1872	(+)	NGATT	S000454
		POLASIG2	1889	(+)	AATTAAA	S000081
		DOFCOREZM	1894	(+)	AAAG	S000265
		NODCON2GM	1895	(-)	CTCTT	S000462
		OSE2ROOTNODULE	1895	(-)	CTCTT	S000468
		CCAATBOX1	1901	(+)	CCAAT	S000030
		CAATBOX1	1902	(+)	CAAT	S000028
		BOXIINTPATPB	1905	(-)	ATAGAA	S000296
		CAATBOX1	1927	(+)	CAAT	S000028
		AUXREPSIAA4	1945	(-)	KGTCCCAT	S000026
		INRNTPSADB	1955	(-)	YTCANTYY	S000395
		DOFCOREZM	1955	(+)	AAAG	S000265
		CACTFTPPCA1	1957	(-)	YACT	S000449
		GTGANTG10	1958	(+)	GTGA	S000378
		ARR1AT	1961	(-)	NGATT	S000454
		NODCON1GM	1962	(-)	AAAGAT	S000461
		OSE1ROOTNODULE	1962	(-)	AAAGAT	S000467
		DOFCOREZM	1964	(-)	AAAG	S000265
		ARR1AT	1971	(+)	NGATT	S000454
		GTGANTG10	1978	(+)	GTGA	S000378
		DOFCOREZM	1981	(+)	AAAG	S000265
		EBOXBNNAPA	1985	(-)	CANNTG	S000144
		MYCCONSENSUSAT	1985	(-)	CANNTG	S000407
		MYCATERD1	1985	(-)	CATGTG	S000413
		EBOXBNNAPA	1985	(+)	CANNTG	S000144
		MYCATRD22	1985	(+)	CACATG	S000174
		MYCCONSENSUSAT	1985	(+)	CANNTG	S000407
		RYREPEATLEGUMINBOX	1991	(-)	CATGCAY	S000100
		RYREPEATGMGY2	1991	(-)	CATGCAT	S000105
		RYREPEATBNNAPA	1992	(-)	CATGCA	S000264
		NODCON2GM	2000	(-)	CTCTT	S000462
		OSE2ROOTNODULE	2000	(-)	CTCTT	S000468
		PYRIMIDINEBOXHVEPB1	2014	(+)	TTTTTTCC	S000298
		GT1CONSENSUS	2015	(-)	GRWAAW	S000198
		GT1GMSCAM4	2015	(-)	GAAAAA	S000453
		GT1CONSENSUS	2016	(-)	GRWAAW	S000198
		TATABOX5	2022	(-)	TTATTT	S000203
		MYBCORE	2028	(-)	CNGTTR	S000176
		RAV1AAT	2028	(+)	CAACA	S000314
		GT1CONSENSUS	2056	(+)	GRWAAW	S000198
		EECCRCAH1	2057	(-)	GANTTNC	S000494
		GATABOX	2065	(+)	GATA	S000039
		IBOX	2065	(+)	GATAAG	S000124
		IBOXCORE	2065	(+)	GATAA	S000199
		IBOXCORENT	2065	(+)	GATAAGR	S000424
		GATABOX	2070	(+)	GATA	S000039
		ANAERO2CONSENSUS	2074	(-)	AGCAGC	S000478
		DOFCOREZM	2078	(-)	AAAG	S000265
		PROLAMINBOXOSGLUB1	2078	(-)	TGCAAAG	S000354
		CAATBOX1	2083	(+)	CAAT	S000028
		ROOTMOTIFTAPOX1	2084	(-)	ATATT	S000098
		PREATPRODH	2087	(-)	ACTCAT	S000450
		ERELEE4	2092	(-)	AWTTCAAA	S000037
		5659BOXLELAT5659	2095	(+)	GAAWTTGTGA	S000280
		CAATBOX1	2098	(-)	CAAT	S000028
		GTGANTG10	2101	(+)	GTGA	S000378
		NODCON2GM	2107	(-)	CTCTT	S000462
		OSE2ROOTNODULE	2107	(-)	CTCTT	S000468
		POLLEN1LELAT52	2150	(+)	AGAAA	S000245
		EECCRCAH1	2151	(-)	GANTTNC	S000494
		GT1CONSENSUS	2151	(+)	GRWAAW	S000198
		ARR1AT	2154	(-)	NGATT	S000454
		BIHD1OS	2165	(-)	TGTCA	S000498
		WRKY71OS	2165	(+)	TGAC	S000447
		MYBST1	2174	(+)	GGATA	S000180
		GATABOX	2175	(+)	GATA	S000039
		CURECORECR	2183	(-)	GTAC	S000493
		CURECORECR	2183	(+)	GTAC	S000493
		GT1CONSENSUS	2193	(+)	GRWAAW	S000198
		WBOXNTERF3	2203	(-)	TGACY	S000457
		WRKY71OS	2204	(-)	TGAC	S000447
		GTGANTG10	2205	(-)	GTGA	S000378
		GATABOX	2217	(+)	GATA	S000039
		EBOXBNNAPA	2229	(-)	CANNTG	S000144
		MYCCONSENSUSAT	2229	(-)	CANNTG	S000407
		EBOXBNNAPA	2229	(+)	CANNTG	S000144
		MYCCONSENSUSAT	2229	(+)	CANNTG	S000407
		CACTFTPPCA1	2237	(+)	YACT	S000449
		MYBCORE	2245	(-)	CNGTTR	S000176
		RAV1AAT	2245	(+)	CAACA	S000314
		DOFCOREZM	2261	(-)	AAAG	S000265
		NODCON2GM	2266	(-)	CTCTT	S000462
		OSE2ROOTNODULE	2266	(-)	CTCTT	S000468
		EBOXBNNAPA	2286	(-)	CANNTG	S000144
		MYCCONSENSUSAT	2286	(-)	CANNTG	S000407
		EBOXBNNAPA	2286	(+)	CANNTG	S000144
		MYCCONSENSUSAT	2286	(+)	CANNTG	S000407
		IBOXCORENT	2298	(-)	GATAAGR	S000424
		IBOX	2299	(-)	GATAAG	S000124
		IBOXCORE	2300	(-)	GATAA	S000199
		GATABOX	2301	(-)	GATA	S000039
LOC_Os04g43680	OsMYB55	CGACGOSAMY3	75	(-)	CGACG	S000205
		SORLIP1AT	92	(+)	GCCAC	S000482
		SORLIP1AT	98	(+)	GCCAC	S000482
		EBOXBNNAPA	105	(-)	CANNTG	S000144
		MYBCORE	105	(-)	CNGTTR	S000176
		MYCCONSENSUSAT	105	(-)	CANNTG	S000407
		EBOXBNNAPA	105	(+)	CANNTG	S000144
		MYCCONSENSUSAT	105	(+)	CANNTG	S000407
		MYB2CONSENSUSAT	105	(+)	YAACKG	S000409
		CGCGBOXAT	111	(-)	VCGCGB	S000501
		CGCGBOXAT	111	(+)	VCGCGB	S000501
		ANAERO2CONSENSUS	135	(-)	AGCAGC	S000478
		NODCON2GM	151	(-)	CTCTT	S000462
		OSE2ROOTNODULE	151	(-)	CTCTT	S000468
		BS1EGCCR	197	(+)	AGCGGG	S000352
		ANAERO2CONSENSUS	249	(-)	AGCAGC	S000478
		MYBCORE	258	(-)	CNGTTR	S000176
		RAV1AAT	258	(+)	CAACA	S000314
		EBOXBNNAPA	261	(-)	CANNTG	S000144
		RAV1BAT	261	(-)	CACCTG	S000315
		MYCCONSENSUSAT	261	(-)	CANNTG	S000407
		EBOXBNNAPA	261	(+)	CANNTG	S000144
		MYCCONSENSUSAT	261	(+)	CANNTG	S000407
		EBOXBNNAPA	272	(-)	CANNTG	S000144
		MYCCONSENSUSAT	272	(-)	CANNTG	S000407
		CAATBOX1	272	(+)	CAAT	S000028
		EBOXBNNAPA	272	(+)	CANNTG	S000144
		MYCCONSENSUSAT	272	(+)	CANNTG	S000407
		CAATBOX1	274	(-)	CAAT	S000028
		E2FCONSENSUS	274	(+)	WTTSSCSS	S000476
		GCCCORE	277	(+)	GCCGCC	S000430
		PALBOXAPC	296	(-)	CCGTCC	S000137
		CIACADIANLELHC	303	(+)	CAANNNNATC	S000252
		QARBNEXTA	316	(+)	AACGTGT	S000244
		T/GBOXATPIN2	316	(+)	AACGTG	S000458
		ABRERATCAL	316	(+)	MACGYGB	S000507
		ACGTATERD1	317	(-)	ACGT	S000415
		ABRELATERD1	317	(+)	ACGTG	S000414
		ACGTATERD1	317	(+)	ACGT	S000415
		SORLIP1AT	321	(-)	GCCAC	S000482
		WBOXNTERF3	367	(-)	TGACY	S000457
		WRKY71OS	368	(-)	TGAC	S000447
		GCCCORE	385	(-)	GCCGCC	S000430
		NODCON2GM	409	(-)	CTCTT	S000462
		OSE2ROOTNODULE	409	(-)	CTCTT	S000468
		AGCBOXNPGLB	426	(+)	AGCCGCC	S000232
		GCCCORE	427	(+)	GCCGCC	S000430
		GCCCORE	430	(+)	GCCGCC	S000430
		GCCCORE	433	(+)	GCCGCC	S000430
		GCCCORE	436	(+)	GCCGCC	S000430
		CGCGBOXAT	440	(-)	VCGCGB	S000501
		CGCGBOXAT	440	(+)	VCGCGB	S000501
		GCCCORE	444	(+)	GCCGCC	S000430
		CGACGOSAMY3	452	(-)	CGACG	S000205
		CGACGOSAMY3	473	(-)	CGACG	S000205
		CGACGOSAMY3	476	(-)	CGACG	S000205
		LTRECOREATCOR15	477	(-)	CCGAC	S000153
		DRE2COREZMRAB17	477	(-)	ACCGAC	S000402
		DRECRTCOREAT	477	(-)	RCCGAC	S000418
		CBFHV	477	(-)	RYCGAC	S000497
		GTGANTG10	481	(+)	GTGA	S000378
		ASF1MOTIFCAMV	482	(+)	TGACG	S000024
		WRKY71OS	482	(+)	TGAC	S000447
		PRECONSCRHSP70A	485	(-)	SCGAYNRNNNNNNNNNNNNNNNHD	S000506
		CGACGOSAMY3	503	(-)	CGACG	S000205
		LTRECOREATCOR15	504	(-)	CCGAC	S000153
		DRE2COREZMRAB17	504	(-)	ACCGAC	S000402
		DRECRTCOREAT	504	(-)	RCCGAC	S000418
		CBFHV	504	(-)	RYCGAC	S000497
		SORLIP1AT	508	(-)	GCCAC	S000482
		CGCGBOXAT	548	(-)	VCGCGB	S000501
		CGCGBOXAT	548	(+)	VCGCGB	S000501
		GTGANTG10	581	(-)	GTGA	S000378
		EECCRCAH1	598	(+)	GANTTNC	S000494
		PRECONSCRHSP70A	605	(-)	SCGAYNRNNNNNNNNNNNNNNNHD	S000506
		NONAMERATH4	605	(+)	AGATCGACG	S000147
		CBFHV	607	(+)	RYCGAC	S000497
		CGACGOSAMY3	609	(+)	CGACG	S000205
		LTRECOREATCOR15	624	(-)	CCGAC	S000153
		SURECOREATSULTR11	628	(+)	GAGAC	S000499
		CBFHV	636	(-)	RYCGAC	S000497
		CMSRE1IBSPOA	647	(+)	TGGACGG	S000511
		PALBOXAPC	648	(-)	CCGTCC	S000137
		CURECORECR	654	(-)	GTAC	S000493
		CURECORECR	654	(+)	GTAC	S000493
		CGACGOSAMY3	657	(+)	CGACG	S000205
		ACGTATERD1	659	(-)	ACGT	S000415
		ACGTABREMOTIFA2OSEM	659	(+)	ACGTGKC	S000394
		ABRELATERD1	659	(+)	ACGTG	S000414
		ACGTATERD1	659	(+)	ACGT	S000415
		GADOWNAT	659	(+)	ACGTGTC	S000438
		CGACGOSAMY3	678	(+)	CGACG	S000205
		CGCGBOXAT	680	(-)	VCGCGB	S000501
		ABRERATCAL	680	(-)	MACGYGB	S000507
		CGCGBOXAT	680	(+)	VCGCGB	S000501
		CGACGOSAMY3	687	(-)	CGACG	S000205
		GCCCORE	693	(+)	GCCGCC	S000430
		DRECRTCOREAT	703	(+)	RCCGAC	S000418
		CBFHV	703	(+)	RYCGAC	S000497
		LTRECOREATCOR15	704	(+)	CCGAC	S000153
		PRECONSCRHSP70A	704	(+)	SCGAYNRNNNNNNNNNNNNNNNHD	S000506
		CGACGOSAMY3	705	(+)	CGACG	S000205
		CACTFTPPCA1	718	(+)	YACT	S000449
		CACTFTPPCA1	729	(-)	YACT	S000449
		EECCRCAH1	757	(+)	GANTTNC	S000494
LOC_Os06g40330	OsMYB80	OCTAMOTIF2	1	(-)	CGCGGCAT	S000116
		CGCGBOXAT	4	(-)	VCGCGB	S000501
		CGCGBOXAT	4	(+)	VCGCGB	S000501
		CGCGBOXAT	6	(-)	VCGCGB	S000501
		CGCGBOXAT	6	(+)	VCGCGB	S000501
		GCCCORE	10	(+)	GCCGCC	S000430
		CGCGBOXAT	14	(-)	VCGCGB	S000501
		CGCGBOXAT	14	(+)	VCGCGB	S000501
		DOFCOREZM	31	(-)	AAAG	S000265
		PRECONSCRHSP70A	43	(-)	SCGAYNRNNNNNNNNNNNNNNNHD	S000506
		SURECOREATSULTR11	44	(-)	GAGAC	S000499
		SURECOREATSULTR11	50	(-)	GAGAC	S000499
		HEXAMERATH4	60	(+)	CCGTCG	S000146
		CGACGOSAMY3	61	(-)	CGACG	S000205
		CGCGBOXAT	65	(-)	VCGCGB	S000501
		CGCGBOXAT	65	(+)	VCGCGB	S000501
		CGCGBOXAT	67	(-)	VCGCGB	S000501
		CGCGBOXAT	67	(+)	VCGCGB	S000501
		CGCGBOXAT	69	(-)	VCGCGB	S000501
		CGCGBOXAT	69	(+)	VCGCGB	S000501
		CGACGOSAMY3	72	(-)	CGACG	S000205
		RAV1AAT	77	(-)	CAACA	S000314
		ANAERO2CONSENSUS	89	(+)	AGCAGC	S000478
		CAATBOX1	98	(+)	CAAT	S000028
		PRECONSCRHSP70A	100	(-)	SCGAYNRNNNNNNNNNNNNNNNHD	S000506
		WBOXNTCHN48	107	(+)	CTGACY	S000508
		WBOXHVISO1	108	(+)	TGACT	S000442
		WRKY71OS	108	(+)	TGAC	S000447
		WBOXNTERF3	108	(+)	TGACY	S000457
		SORLIP2AT	129	(+)	GGGCC	S000483
		DRECRTCOREAT	160	(+)	RCCGAC	S000418
		CBFHV	160	(+)	RYCGAC	S000497
		LTRECOREATCOR15	161	(+)	CCGAC	S000153
		ANAERO1CONSENSUS	190	(+)	AAACAAA	S000477
		EBOXBNNAPA	193	(-)	CANNTG	S000144
		MYCCONSENSUSAT	193	(-)	CANNTG	S000407
		EBOXBNNAPA	193	(+)	CANNTG	S000144
		MYCCONSENSUSAT	193	(+)	CANNTG	S000407
		GTGANTG10	215	(-)	GTGA	S000378
		CACTFTPPCA1	219	(+)	YACT	S000449
		ARR1AT	224	(-)	NGATT	S000454
		POLLEN1LELAT52	230	(+)	AGAAA	S000245
		CACTFTPPCA1	235	(+)	YACT	S000449
		CAATBOX1	239	(+)	CAAT	S000028
		MYB1AT	253	(+)	WAACCA	S000408
		REALPHALGLHCB21	254	(+)	AACCAA	S000362
		DPBFCOREDCDC3	264	(+)	ACACNNG	S000292
		EBOXBNNAPA	267	(-)	CANNTG	S000144
		RAV1BAT	267	(-)	CACCTG	S000315
		MYCCONSENSUSAT	267	(-)	CANNTG	S000407
		EBOXBNNAPA	267	(+)	CANNTG	S000144
		MYCCONSENSUSAT	267	(+)	CANNTG	S000407
		SV40COREENHAN	270	(+)	GTGGWWHG	S000123
		RHERPATEXPA7	275	(-)	KCACGW	S000512
		INRNTPSADB	280	(+)	YTCANTYY	S000395
		CAATBOX1	282	(+)	CAAT	S000028
		ARR1AT	283	(-)	NGATT	S000454
		GTGANTG10	301	(-)	GTGA	S000378
		CACTFTPPCA1	309	(+)	YACT	S000449
		NODCON2GM	311	(+)	CTCTT	S000462
		OSE2ROOTNODULE	311	(+)	CTCTT	S000468
		CACTFTPPCA1	315	(+)	YACT	S000449
		DOFCOREZM	317	(-)	AAAG	S000265
		CCAATBOX1	321	(+)	CCAAT	S000030
		CAATBOX1	322	(+)	CAAT	S000028
		GT1CONSENSUS	324	(-)	GRWAAW	S000198
		CANBNNAPA	334	(+)	CNAACAC	S000148
		DRE2COREZMRAB17	339	(+)	ACCGAC	S000402
		DRECRTCOREAT	339	(+)	RCCGAC	S000418
		CBFHV	339	(+)	RYCGAC	S000497
		LTRECOREATCOR15	340	(+)	CCGAC	S000153
		CGACGOSAMY3	341	(+)	CGACG	S000205
		RHERPATEXPA7	360	(-)	KCACGW	S000512
		GTGANTG10	362	(+)	GTGA	S000378
		MYB2CONSENSUSAT	369	(-)	YAACKG	S000409
		MYBCOREATCYCB1	369	(-)	AACGG	S000502
		MYBCORE	369	(+)	CNGTTR	S000176
		PROLAMINBOXOSGLUB1	373	(+)	TGCAAAG	S000354
		DOFCOREZM	376	(+)	AAAG	S000265
		NODCON1GM	376	(+)	AAAGAT	S000461
		OSE1ROOTNODULE	376	(+)	AAAGAT	S000467
		ARR1AT	378	(+)	NGATT	S000454
		GTGANTG10	383	(-)	GTGA	S000378
		GATABOX	395	(-)	GATA	S000039
		MYBST1	395	(-)	GGATA	S000180
		AMYBOX2	395	(+)	TATCCAT	S000021
		TATCCAYMOTIFOSRAMY3D	395	(+)	TATCCAY	S000256
		TATCCAOSAMY	395	(+)	TATCCA	S000403
		GATABOX	420	(-)	GATA	S000039
		MYBST1	420	(-)	GGATA	S000180
		TATCCAOSAMY	420	(+)	TATCCA	S000403
		ASF1MOTIFCAMV	430	(-)	TGACG	S000024
		WRKY71OS	431	(-)	TGAC	S000447
		GTGANTG10	432	(-)	GTGA	S000378
		CACTFTPPCA1	441	(+)	YACT	S000449
		CACTFTPPCA1	444	(+)	YACT	S000449
		CACTFTPPCA1	449	(+)	YACT	S000449
		GCCCORE	462	(+)	GCCGCC	S000430
		GCCCORE	465	(+)	GCCGCC	S000430
		GCCCORE	468	(+)	GCCGCC	S000430
		GCCCORE	471	(+)	GCCGCC	S000430
		GCCCORE	474	(+)	GCCGCC	S000430
		GCCCORE	477	(+)	GCCGCC	S000430
		GCCCORE	480	(+)	GCCGCC	S000430
		GCCCORE	483	(+)	GCCGCC	S000430
		SURECOREATSULTR11	495	(-)	GAGAC	S000499
		CGACGOSAMY3	499	(+)	CGACG	S000205
		CGACGOSAMY3	524	(-)	CGACG	S000205
		PRECONSCRHSP70A	529	(+)	SCGAYNRNNNNNNNNNNNNNNNHD	S000506
		GCCCORE	549	(-)	GCCGCC	S000430
		MYBCOREATCYCB1	601	(+)	AACGG	S000502
		SURECOREATSULTR11	605	(+)	GAGAC	S000499
		SURECOREATSULTR11	611	(+)	GAGAC	S000499
		PRECONSCRHSP70A	617	(+)	SCGAYNRNNNNNNNNNNNNNNNHD	S000506
		HEXAMERATH4	618	(-)	CCGTCG	S000146
		CGACGOSAMY3	618	(+)	CGACG	S000205
		GCCCORE	622	(-)	GCCGCC	S000430
		PRECONSCRHSP70A	626	(+)	SCGAYNRNNNNNNNNNNNNNNNHD	S000506
		GTGANTG10	638	(+)	GTGA	S000378
		ASF1MOTIFCAMV	639	(+)	TGACG	S000024
		WRKY71OS	639	(+)	TGAC	S000447
		GCCCORE	649	(-)	GCCGCC	S000430
		NODCON2GM	656	(-)	CTCTT	S000462
		OSE2ROOTNODULE	656	(-)	CTCTT	S000468
		SORLIP1AT	673	(-)	GCCAC	S000482
		CGACGOSAMY3	691	(-)	CGACG	S000205
		CGCGBOXAT	696	(-)	VCGCGB	S000501
		CGCGBOXAT	696	(+)	VCGCGB	S000501
		GCCCORE	700	(-)	GCCGCC	S000430
		GCCCORE	703	(-)	GCCGCC	S000430
		GCCCORE	706	(-)	GCCGCC	S000430
		CGCGBOXAT	717	(-)	VCGCGB	S000501
		ABRERATCAL	717	(-)	MACGYGB	S000507
		CGCGBOXAT	717	(+)	VCGCGB	S000501
		SORLIP1AT	725	(-)	GCCAC	S000482
		ARR1AT	731	(+)	NGATT	S000454
		SORLIP2AT	748	(+)	GGGCC	S000483
		LTRECOREATCOR15	761	(+)	CCGAC	S000153
		CGACGOSAMY3	762	(+)	CGACG	S000205
		O2F3BE2S1	785	(-)	TCCACGTACT	S000164
		CACTFTPPCA1	785	(-)	YACT	S000449
		CURECORECR	786	(-)	GTAC	S000493
		ACGTOSGLUB1	786	(+)	GTACGTG	S000278
		CURECORECR	786	(+)	GTAC	S000493
		ACGTATERD1	788	(-)	ACGT	S000415
		ABRELATERD1	788	(+)	ACGTG	S000414
		ACGTATERD1	788	(+)	ACGT	S000415
		ABRERATCAL	832	(+)	MACGYGB	S000507
		CGCGBOXAT	833	(-)	VCGCGB	S000501
		CGCGBOXAT	833	(+)	VCGCGB	S000501
		NODCON2GM	856	(-)	CTCTT	S000462
		OSE2ROOTNODULE	856	(-)	CTCTT	S000468
		GCCCORE	863	(+)	GCCGCC	S000430
		SV40COREENHAN	878	(-)	GTGGWWHG	S000123
		LTRECOREATCOR15	893	(+)	CCGAC	S000153
		SORLIP2AT	907	(+)	GGGCC	S000483
		SORLIP2AT	908	(-)	GGGCC	S000483
		NODCON2GM	923	(-)	CTCTT	S000462
		OSE2ROOTNODULE	923	(-)	CTCTT	S000468
		CARGATCONSENSUS	948	(-)	CCWWWWWWGG	S000404
		CARGATCONSENSUS	948	(+)	CCWWWWWWGG	S000404
		EBOXBNNAPA	966	(-)	CANNTG	S000144
		MYCCONSENSUSAT	966	(-)	CANNTG	S000407
		EBOXBNNAPA	966	(+)	CANNTG	S000144
		MYCCONSENSUSAT	966	(+)	CANNTG	S000407
		CACTFTPPCA1	968	(-)	YACT	S000449
		SITEIIATCYTC	970	(+)	TGGGCY	S000474
		NODCON2GM	987	(+)	CTCTT	S000462
		OSE2ROOTNODULE	987	(+)	CTCTT	S000468
		DOFCOREZM	989	(-)	AAAG	S000265
		GATABOX	1006	(+)	GATA	S000039
		GT1CONSENSUS	1006	(+)	GRWAAW	S000198
		IBOXCORE	1006	(+)	GATAA	S000199
		ARR1AT	1014	(-)	NGATT	S000454
		DPBFCOREDCDC3	1031	(+)	ACACNNG	S000292
		CACTFTPPCA1	1032	(+)	YACT	S000449
		NODCON2GM	1042	(-)	CTCTT	S000462
		OSE2ROOTNODULE	1042	(-)	CTCTT	S000468
		GTGANTG10	1061	(+)	GTGA	S000378
		GATABOX	1072	(-)	GATA	S000039
		MYBST1	1072	(-)	GGATA	S000180
		REBETALGLHCB21	1072	(-)	CGGATA	S000363
		ARR1AT	1087	(-)	NGATT	S000454
		WBOXATNPR1	1099	(+)	TTGAC	S000390
		BIHD1OS	1100	(-)	TGTCA	S000498
		WRKY71OS	1100	(+)	TGAC	S000447
		CACTFTPPCA1	1113	(-)	YACT	S000449
		ANAERO3CONSENSUS	1114	(-)	TCATCAC	S000479
		GTGANTG10	1114	(+)	GTGA	S000378
		GTGANTG10	1124	(+)	GTGA	S000378
		DOFCOREZM	1127	(+)	AAAG	S000265
		ARR1AT	1139	(-)	NGATT	S000454
		GTGANTG10	1141	(-)	GTGA	S000378
		RHERPATEXPA7	1141	(+)	KCACGW	S000512
		CACGTGMOTIF	1142	(-)	CACGTG	S000042
		EBOXBNNAPA	1142	(-)	CANNTG	S000144
		MYCCONSENSUSAT	1142	(-)	CANNTG	S000407
		ABRELATERD1	1142	(-)	ACGTG	S000414
		CACGTGMOTIF	1142	(+)	CACGTG	S000042
		EBOXBNNAPA	1142	(+)	CANNTG	S000144
		MYCCONSENSUSAT	1142	(+)	CANNTG	S000407
		ABRERATCAL	1142	(+)	MACGYGB	S000507
		ACGTATERD1	1143	(-)	ACGT	S000415
		RHERPATEXPA7	1143	(-)	KCACGW	S000512
		ABRELATERD1	1143	(+)	ACGTG	S000414
		ACGTATERD1	1143	(+)	ACGT	S000415
		POLLEN1LELAT52	1151	(+)	AGAAA	S000245
		EBOXBNNAPA	1160	(-)	CANNTG	S000144
		MYCCONSENSUSAT	1160	(-)	CANNTG	S000407
		EBOXBNNAPA	1160	(+)	CANNTG	S000144
		MYCCONSENSUSAT	1160	(+)	CANNTG	S000407
		GT1CONSENSUS	1177	(+)	GRWAAW	S000198
		ELRECOREPCRP1	1183	(-)	TTGACC	S000142
		WBBOXPCWRKY1	1183	(-)	TTTGACY	S000310
		WBOXNTERF3	1183	(-)	TGACY	S000457
		WBOXATNPR1	1184	(-)	TTGAC	S000390
		WRKY71OS	1184	(-)	TGAC	S000447
		TBOXATGAPB	1186	(-)	ACTTTG	S000383
		DOFCOREZM	1187	(+)	AAAG	S000265
		DOFCOREZM	1195	(+)	AAAG	S000265
		NODCON2GM	1196	(-)	CTCTT	S000462
		OSE2ROOTNODULE	1196	(-)	CTCTT	S000468
		GT1CONSENSUS	1204	(-)	GRWAAW	S000198
		GT1GMSCAM4	1204	(-)	GAAAAA	S000453
		GATABOX	1210	(+)	GATA	S000039
		GT1CONSENSUS	1210	(+)	GRWAAW	S000198
		IBOXCORE	1210	(+)	GATAA	S000199
		CACTFTPPCA1	1225	(-)	YACT	S000449
		POLLEN1LELAT52	1233	(+)	AGAAA	S000245
		GT1CONSENSUS	1234	(+)	GRWAAW	S000198
		ROOTMOTIFTAPOX1	1241	(+)	ATATT	S000098
		E2FCONSENSUS	1246	(-)	WTTSSCSS	S000476
		CAATBOX1	1253	(-)	CAAT	S000028
		GTGANTG10	1258	(+)	GTGA	S000378
		WBOXHVISO1	1259	(+)	TGACT	S000442
		WRKY71OS	1259	(+)	TGAC	S000447
		WBOXNTERF3	1259	(+)	TGACY	S000457
		NODCON2GM	1271	(+)	CTCTT	S000462
		OSE2ROOTNODULE	1271	(+)	CTCTT	S000468
		EBOXBNNAPA	1277	(-)	CANNTG	S000144
		MYCCONSENSUSAT	1277	(-)	CANNTG	S000407
		MYB2CONSENSUSAT	1277	(-)	YAACKG	S000409
		EBOXBNNAPA	1277	(+)	CANNTG	S000144
		MYBCORE	1277	(+)	CNGTTR	S000176
		MYCCONSENSUSAT	1277	(+)	CANNTG	S000407
		SORLIP1AT	1285	(+)	GCCAC	S000482
		EBOXBNNAPA	1295	(-)	CANNTG	S000144
		MYCCONSENSUSAT	1295	(-)	CANNTG	S000407
		EBOXBNNAPA	1295	(+)	CANNTG	S000144
		MYCCONSENSUSAT	1295	(+)	CANNTG	S000407
		CACTFTPPCA1	1303	(-)	YACT	S000449
		CAATBOX1	1309	(-)	CAAT	S000028
		SORLIP1AT	1312	(+)	GCCAC	S000482
		DPBFCOREDCDC3	1315	(+)	ACACNNG	S000292
		WBOXHVISO1	1325	(-)	TGACT	S000442
		WBOXNTERF3	1325	(-)	TGACY	S000457
		WBOXNTCHN48	1325	(-)	CTGACY	S000508
		WRKY71OS	1326	(-)	TGAC	S000447
		CACTFTPPCA1	1329	(-)	YACT	S000449
		CURECORECR	1330	(-)	GTAC	S000493
		CURECORECR	1330	(+)	GTAC	S000493
		PYRIMIDINEBOXOSRAMY1A	1333	(+)	CCTTTT	S000259
		DOFCOREZM	1334	(-)	AAAG	S000265
		CACTFTPPCA1	1342	(-)	YACT	S000449
		CAATBOX1	1348	(-)	CAAT	S000028
		BIHD1OS	1350	(+)	TGTCA	S000498
		WRKY71OS	1351	(-)	TGAC	S000447
		CACTFTPPCA1	1354	(-)	YACT	S000449
		CCAATBOX1	1363	(+)	CCAAT	S000030
		CAATBOX1	1364	(+)	CAAT	S000028
		CACTFTPPCA1	1386	(+)	YACT	S000449
		SITEIIATCYTC	1406	(-)	TGGGCY	S000474
		SORLIP2AT	1406	(-)	GGGCC	S000483
		INRNTPSADB	1428	(+)	YTCANTYY	S000395
		GTGANTG10	1429	(-)	GTGA	S000378
		CACTFTPPCA1	1430	(+)	YACT	S000449
		CCAATBOX1	1434	(+)	CCAAT	S000030
		CAATBOX1	1435	(+)	CAAT	S000028
		ROOTMOTIFTAPOX1	1436	(-)	ATATT	S000098
		GATABOX	1438	(-)	GATA	S000039
		MYBST1	1438	(-)	GGATA	S000180
		WBOXHVISO1	1449	(+)	TGACT	S000442
		WRKY71OS	1449	(+)	TGAC	S000447
		WBOXNTERF3	1449	(+)	TGACY	S000457
		CEREGLUBOX1PSLEGA	1451	(-)	TGTTAAAGT	S000032
		NTBBF1ARROLB	1451	(+)	ACTTTA	S000273
		DOFCOREZM	1452	(-)	AAAG	S000265
		TAAAGSTKST1	1452	(-)	TAAAG	S000387
		CAATBOX1	1458	(+)	CAAT	S000028
		POLASIG3	1459	(+)	AATAAT	S000088
		POLASIG3	1462	(+)	AATAAT	S000088
		RYREPEATLEGUMINBOX	1466	(-)	CATGCAY	S000100
		RYREPEATGMGY2	1466	(-)	CATGCAT	S000105
		RYREPEATBNNAPA	1467	(-)	CATGCA	S000264
		WBOXNTERF3	1472	(-)	TGACY	S000457
		WRKY71OS	1473	(-)	TGAC	S000447
		GATABOX	1477	(-)	GATA	S000039
		GTGANTG10	1479	(-)	GTGA	S000378
		RHERPATEXPA7	1479	(+)	KCACGW	S000512
		CAATBOX1	1501	(-)	CAAT	S000028
		ELRECOREPCRP1	1502	(+)	TTGACC	S000142
		WBOXATNPR1	1502	(+)	TTGAC	S000390
		WRKY71OS	1503	(+)	TGAC	S000447
		WBOXNTERF3	1503	(+)	TGACY	S000457
		WBOXATNPR1	1511	(+)	TTGAC	S000390
		WBOXHVISO1	1512	(+)	TGACT	S000442
		WRKY71OS	1512	(+)	TGAC	S000447
		WBOXNTERF3	1512	(+)	TGACY	S000457
		TBOXATGAPB	1514	(+)	ACTTTG	S000383
		DOFCOREZM	1515	(-)	AAAG	S000265
		-10PEHVPSBD	1533	(-)	TATTCT	S000392
		ROOTMOTIFTAPOX1	1535	(-)	ATATT	S000098
		GATABOX	1537	(-)	GATA	S000039
		RAV1AAT	1551	(+)	CAACA	S000314
		CAATBOX1	1554	(+)	CAAT	S000028
		CAATBOX1	1572	(-)	CAAT	S000028
		CCAATBOX1	1572	(-)	CCAAT	S000030
		REALPHALGLHCB21	1573	(-)	AACCAA	S000362
		NODCON1GM	1620	(-)	AAAGAT	S000461
		OSE1ROOTNODULE	1620	(-)	AAAGAT	S000467
		DOFCOREZM	1622	(-)	AAAG	S000265
		GT1CONSENSUS	1635	(-)	GRWAAW	S000198
		DPBFCOREDCDC3	1640	(-)	ACACNNG	S000292
		CAATBOX1	1648	(+)	CAAT	S000028
		CIACADIANLELHC	1648	(+)	CAANNNNATC	S000252
		CAATBOX1	1653	(+)	CAAT	S000028
		ARR1AT	1654	(-)	NGATT	S000454
		EBOXBNNAPA	1657	(-)	CANNTG	S000144
		MYCCONSENSUSAT	1657	(-)	CANNTG	S000407
		EBOXBNNAPA	1657	(+)	CANNTG	S000144
		MYCCONSENSUSAT	1657	(+)	CANNTG	S000407
		CACTFTPPCA1	1659	(-)	YACT	S000449
		GTGANTG10	1660	(+)	GTGA	S000378
		ARR1AT	1661	(+)	NGATT	S000454
		CAATBOX1	1666	(+)	CAAT	S000028
		ARR1AT	1667	(-)	NGATT	S000454
		DOFCOREZM	1676	(-)	AAAG	S000265
		POLLEN1LELAT52	1677	(-)	AGAAA	S000245
		DOFCOREZM	1695	(-)	AAAG	S000265
		CCAATBOX1	1699	(+)	CCAAT	S000030
		ATHB2ATCONSENSUS	1700	(-)	CAATSATTG	S000318
		ATHB5ATCORE	1700	(-)	CAATNATTG	S000371
		CAATBOX1	1700	(+)	CAAT	S000028
		ATHB2ATCONSENSUS	1700	(+)	CAATSATTG	S000318
		ATHB5ATCORE	1700	(+)	CAATNATTG	S000371
		ARR1AT	1701	(-)	NGATT	S000454
		CAATBOX1	1705	(-)	CAAT	S000028
		CCAATBOX1	1705	(-)	CCAAT	S000030
		ANAERO3CONSENSUS	1709	(-)	TCATCAC	S000479
		GTGANTG10	1709	(+)	GTGA	S000378
		EBOXBNNAPA	1728	(-)	CANNTG	S000144
		MYCCONSENSUSAT	1728	(-)	CANNTG	S000407
		MYB2CONSENSUSAT	1728	(-)	YAACKG	S000409
		EBOXBNNAPA	1728	(+)	CANNTG	S000144
		MYBCORE	1728	(+)	CNGTTR	S000176
		MYCCONSENSUSAT	1728	(+)	CANNTG	S000407
		BIHD1OS	1732	(+)	TGTCA	S000498
		WRKY71OS	1733	(-)	TGAC	S000447
		DOFCOREZM	1739	(-)	AAAG	S000265
		RAV1AAT	1743	(-)	CAACA	S000314
		RAV1AAT	1752	(+)	CAACA	S000314
		CAATBOX1	1755	(+)	CAAT	S000028
		POLASIG3	1756	(+)	AATAAT	S000088
		ANAERO2CONSENSUS	1765	(+)	AGCAGC	S000478
		WBOXATNPR1	1778	(+)	TTGAC	S000390
		BIHD1OS	1779	(-)	TGTCA	S000498
		WRKY71OS	1779	(+)	TGAC	S000447
		MYBPZM	1785	(+)	CCWACC	S000179
		CACTFTPPCA1	1809	(+)	YACT	S000449
		DOFCOREZM	1811	(-)	AAAG	S000265
		POLLEN1LELAT52	1812	(-)	AGAAA	S000245
		RHERPATEXPA7	1821	(+)	KCACGW	S000512
		GATABOX	1829	(-)	GATA	S000039
		GTGANTG10	1831	(-)	GTGA	S000378
		CACTFTPPCA1	1832	(+)	YACT	S000449
		POLASIG1	1853	(-)	AATAAA	S000080
		CAATBOX1	1856	(-)	CAAT	S000028
		EECCRCAH1	1873	(+)	GANTTNC	S000494
		CAATBOX1	1875	(-)	CAAT	S000028
		E2FCONSENSUS	1875	(+)	WTTSSCSS	S000476
		GCCCORE	1878	(+)	GCCGCC	S000430
		EBOXBNNAPA	1886	(-)	CANNTG	S000144
		MYCCONSENSUSAT	1886	(-)	CANNTG	S000407
		EBOXBNNAPA	1886	(+)	CANNTG	S000144
		MYCCONSENSUSAT	1886	(+)	CANNTG	S000407
		DOFCOREZM	1903	(+)	AAAG	S000265
		NODCON1GM	1903	(+)	AAAGAT	S000461
		OSE1ROOTNODULE	1903	(+)	AAAGAT	S000467
		EBOXBNNAPA	1910	(-)	CANNTG	S000144
		MYCCONSENSUSAT	1910	(-)	CANNTG	S000407
		EBOXBNNAPA	1910	(+)	CANNTG	S000144
		MYCCONSENSUSAT	1910	(+)	CANNTG	S000407
		ASF1MOTIFCAMV	1914	(+)	TGACG	S000024
		WRKY71OS	1914	(+)	TGAC	S000447
		DOFCOREZM	1919	(-)	AAAG	S000265
		LTRE1HVBLT49	1920	(-)	CCGAAA	S000250
		WBOXNTERF3	1924	(-)	TGACY	S000457
		WRKY71OS	1925	(-)	TGAC	S000447
		DOFCOREZM	1936	(-)	AAAG	S000265
		POLLEN1LELAT52	1937	(-)	AGAAA	S000245
		SURECOREATSULTR11	1945	(+)	GAGAC	S000499
		CCAATBOX1	1949	(+)	CCAAT	S000030
		CAATBOX1	1950	(+)	CAAT	S000028
		ARR1AT	1951	(-)	NGATT	S000454
		ANAERO2CONSENSUS	1957	(-)	AGCAGC	S000478
		INTRONLOWER	1962	(+)	TGCAGG	S000086
		QELEMENTZMZM13	1965	(+)	AGGTCA	S000254
		ELRECOREPCRP1	1966	(-)	TTGACC	S000142
		WBOXNTERF3	1966	(-)	TGACY	S000457
		WBOXATNPR1	1967	(-)	TTGAC	S000390
		WRKY71OS	1967	(-)	TGAC	S000447
		QELEMENTZMZM13	1983	(-)	AGGTCA	S000254
		WRKY71OS	1983	(+)	TGAC	S000447
		WBOXNTERF3	1983	(+)	TGACY	S000457
		TGTCACACMCUCUMISIN	2020	(-)	TGTCACA	S000422
		GTGANTG10	2021	(+)	GTGA	S000378
		BIHD1OS	2022	(-)	TGTCA	S000498
		WRKY71OS	2022	(+)	TGAC	S000447
		ARR1AT	2031	(+)	NGATT	S000454
		EECCRCAH1	2032	(+)	GANTTNC	S000494
		GT1CONSENSUS	2033	(-)	GRWAAW	S000198
		GT1CONSENSUS	2034	(-)	GRWAAW	S000198
		EBOXBNNAPA	2039	(-)	CANNTG	S000144
		MYCCONSENSUSAT	2039	(-)	CANNTG	S000407
		EBOXBNNAPA	2039	(+)	CANNTG	S000144
		MYCCONSENSUSAT	2039	(+)	CANNTG	S000407
		CACTFTPPCA1	2041	(-)	YACT	S000449
		GTGANTG10	2042	(+)	GTGA	S000378
LOC_Os06g43090	OsMYB81	CAREOSREP1	17	(-)	CAACTC	S000421
		ARR1AT	27	(+)	NGATT	S000454
		CAATBOX1	29	(-)	CAAT	S000028
		SORLIP2AT	46	(+)	GGGCC	S000483
		AGCBOXNPGLB	80	(-)	AGCCGCC	S000232
		GCCCORE	80	(-)	GCCGCC	S000430
		PRECONSCRHSP70A	102	(-)	SCGAYNRNNNNNNNNNNNNNNNHD	S000506
		CMSRE1IBSPOA	112	(+)	TGGACGG	S000511
		PALBOXAPC	113	(-)	CCGTCC	S000137
		E2FAT	125	(-)	TYTCCCGCC	S000417
		LTRECOREATCOR15	144	(-)	CCGAC	S000153
		EECCRCAH1	149	(-)	GANTTNC	S000494
		RHERPATEXPA7	154	(-)	KCACGW	S000512
		EBOXBNNAPA	190	(-)	CANNTG	S000144
		RAV1BAT	190	(-)	CACCTG	S000315
		MYCCONSENSUSAT	190	(-)	CANNTG	S000407
		EBOXBNNAPA	190	(+)	CANNTG	S000144
		MYCCONSENSUSAT	190	(+)	CANNTG	S000407
		GCCCORE	200	(-)	GCCGCC	S000430
		MYBCOREATCYCB1	205	(-)	AACGG	S000502
		GTGANTG10	209	(-)	GTGA	S000378
		SORLIP1AT	226	(+)	GCCAC	S000482
		BOXLCOREDCPAL	229	(+)	ACCWWCC	S000492
		CGCGBOXAT	237	(-)	VCGCGB	S000501
		CGCGBOXAT	237	(+)	VCGCGB	S000501
		DPBFCOREDCDC3	243	(+)	ACACNNG	S000292
		ABRERATCAL	244	(+)	MACGYGB	S000507
		CGCGBOXAT	245	(-)	VCGCGB	S000501
		CGCGBOXAT	245	(+)	VCGCGB	S000501
		CGCGBOXAT	247	(-)	VCGCGB	S000501
		CGCGBOXAT	247	(+)	VCGCGB	S000501
		PRECONSCRHSP70A	255	(-)	SCGAYNRNNNNNNNNNNNNNNNHD	S000506
		EBOXBNNAPA	261	(-)	CANNTG	S000144
		RAV1BAT	261	(-)	CACCTG	S000315
		MYCCONSENSUSAT	261	(-)	CANNTG	S000407
		EBOXBNNAPA	261	(+)	CANNTG	S000144
		MYCCONSENSUSAT	261	(+)	CANNTG	S000407
		SITEIIATCYTC	265	(+)	TGGGCY	S000474
		SORLIP2AT	266	(+)	GGGCC	S000483
		GCCCORE	268	(+)	GCCGCC	S000430
		CGCGBOXAT	277	(-)	VCGCGB	S000501
		CGCGBOXAT	277	(+)	VCGCGB	S000501
		SORLIP2AT	291	(+)	GGGCC	S000483
		LTREATLTI78	298	(+)	ACCGACA	S000157
		DRE2COREZMRAB17	298	(+)	ACCGAC	S000402
		DRECRTCOREAT	298	(+)	RCCGAC	S000418
		CBFHV	298	(+)	RYCGAC	S000497
		LTRECOREATCOR15	299	(+)	CCGAC	S000153
		PRECONSCRHSP70A	299	(+)	SCGAYNRNNNNNNNNNNNNNNNHD	S000506
		GTGANTG10	310	(+)	GTGA	S000378
		CACTFTPPCA1	319	(+)	YACT	S000449
		HEXAMERATH4	350	(+)	CCGTCG	S000146
		CGACGOSAMY3	351	(-)	CGACG	S000205
		SORLIP1AT	355	(+)	GCCAC	S000482
		GCCCORE	385	(+)	GCCGCC	S000430
		PRECONSCRHSP70A	387	(-)	SCGAYNRNNNNNNNNNNNNNNNHD	S000506
		GCCCORE	388	(+)	GCCGCC	S000430
		CGCGBOXAT	392	(-)	VCGCGB	S000501
		CGCGBOXAT	392	(+)	VCGCGB	S000501
		CACTFTPPCA1	402	(-)	YACT	S000449
		GCCCORE	415	(+)	GCCGCC	S000430
		CGACGOSAMY3	426	(-)	CGACG	S000205
		HEXAMERATH4	469	(+)	CCGTCG	S000146
		CGACGOSAMY3	470	(-)	CGACG	S000205
		LTRECOREATCOR15	471	(-)	CCGAC	S000153
		LTRECOREATCOR15	489	(-)	CCGAC	S000153
		SORLIP1AT	509	(+)	GCCAC	S000482
		GCCCORE	514	(-)	GCCGCC	S000430
		ARR1AT	530	(+)	NGATT	S000454
		EECCRCAH1	531	(+)	GANTTNC	S000494
		GT1CONSENSUS	532	(-)	GRWAAW	S000198
		GT1CONSENSUS	533	(-)	GRWAAW	S000198
		SORLIP1AT	544	(-)	GCCAC	S000482
		CGCGBOXAT	557	(-)	VCGCGB	S000501
		ABRERATCAL	557	(-)	MACGYGB	S000507
		CGCGBOXAT	557	(+)	VCGCGB	S000501
		HEXAMERATH4	569	(+)	CCGTCG	S000146
		CGACGOSAMY3	570	(-)	CGACG	S000205
		CRTDREHVCBF2	571	(-)	GTCGAC	S000411
		CBFHV	571	(-)	RYCGAC	S000497
		CRTDREHVCBF2	571	(+)	GTCGAC	S000411
		CBFHV	571	(+)	RYCGAC	S000497
		GCCCORE	590	(-)	GCCGCC	S000430
		GTGANTG10	611	(-)	GTGA	S000378
		PALBOXAPC	638	(-)	CCGTCC	S000137
		SORLIP1AT	674	(+)	GCCAC	S000482
		CACTFTPPCA1	676	(+)	YACT	S000449
		PALBOXAPC	691	(+)	CCGTCC	S000137
		GCCCORE	705	(+)	GCCGCC	S000430
		SORLIP1AT	708	(+)	GCCAC	S000482
		GCCCORE	727	(+)	GCCGCC	S000430
		GCCCORE	730	(+)	GCCGCC	S000430
		GCCCORE	733	(+)	GCCGCC	S000430
		CGACGOSAMY3	740	(+)	CGACG	S000205
		CACTFTPPCA1	749	(-)	YACT	S000449
		CURECORECR	750	(-)	GTAC	S000493
		CURECORECR	750	(+)	GTAC	S000493
		MYBCOREATCYCB1	754	(-)	AACGG	S000502
		GTGANTG10	758	(-)	GTGA	S000378
		GCCCORE	772	(+)	GCCGCC	S000430
		INTRONLOWER	782	(+)	TGCAGG	S000086
		OCTAMERMOTIFTAH3H4	792	(-)	CGCGGATC	S000076
		CGCGBOXAT	795	(-)	VCGCGB	S000501
		CGCGBOXAT	795	(+)	VCGCGB	S000501
		CACTFTPPCA1	812	(-)	YACT	S000449
		CURECORECR	813	(-)	GTAC	S000493
		CURECORECR	813	(+)	GTAC	S000493
		CGACGOSAMY3	825	(-)	CGACG	S000205
		LTRECOREATCOR15	826	(-)	CCGAC	S000153
		DRECRTCOREAT	826	(-)	RCCGAC	S000418
		CBFHV	826	(-)	RYCGAC	S000497
		CGCGBOXAT	834	(-)	VCGCGB	S000501
		CGCGBOXAT	834	(+)	VCGCGB	S000501
		CGACGOSAMY3	849	(+)	CGACG	S000205
		DRECRTCOREAT	862	(+)	RCCGAC	S000418
		CBFHV	862	(+)	RYCGAC	S000497
		LTRECOREATCOR15	863	(+)	CCGAC	S000153
		EBOXBNNAPA	871	(-)	CANNTG	S000144
		MYCCONSENSUSAT	871	(-)	CANNTG	S000407
		MYCATERD1	871	(-)	CATGTG	S000413
		EBOXBNNAPA	871	(+)	CANNTG	S000144
		MYCATRD22	871	(+)	CACATG	S000174
		MYCCONSENSUSAT	871	(+)	CANNTG	S000407
		EBOXBNNAPA	880	(-)	CANNTG	S000144
		MYCCONSENSUSAT	880	(-)	CANNTG	S000407
		EBOXBNNAPA	880	(+)	CANNTG	S000144
		MYCCONSENSUSAT	880	(+)	CANNTG	S000407
		ASF1MOTIFCAMV	894	(-)	TGACG	S000024
		WRKY71OS	895	(-)	TGAC	S000447
		CGCGBOXAT	900	(-)	VCGCGB	S000501
		CGCGBOXAT	900	(+)	VCGCGB	S000501
		GCCCORE	904	(+)	GCCGCC	S000430
		CGCGBOXAT	908	(-)	VCGCGB	S000501
		CGCGBOXAT	908	(+)	VCGCGB	S000501
		CGCGBOXAT	915	(-)	VCGCGB	S000501
		CGCGBOXAT	915	(+)	VCGCGB	S000501
		CGACGOSAMY3	918	(-)	CGACG	S000205
		LTRECOREATCOR15	919	(-)	CCGAC	S000153
		CACTFTPPCA1	931	(+)	YACT	S000449
LOC_Os08g43550	OsMYB102	CACTFTPPCA1	33	(+)	YACT	S000449
		GAREAT	36	(+)	TAACAAR	S000439
		CGCGBOXAT	44	(-)	VCGCGB	S000501
		ABRERATCAL	44	(-)	MACGYGB	S000507
		CGCGBOXAT	44	(+)	VCGCGB	S000501
		CGACGOSAMY3	75	(-)	CGACG	S000205
		CGCGBOXAT	87	(-)	VCGCGB	S000501
		CGCGBOXAT	87	(+)	VCGCGB	S000501
		ANAERO2CONSENSUS	104	(-)	AGCAGC	S000478
		GCCCORE	127	(+)	GCCGCC	S000430
		NODCON2GM	151	(-)	CTCTT	S000462
		OSE2ROOTNODULE	151	(-)	CTCTT	S000468
		GCCCORE	158	(+)	GCCGCC	S000430
		LTRECOREATCOR15	188	(+)	CCGAC	S000153
		CGCGBOXAT	198	(-)	VCGCGB	S000501
		CGCGBOXAT	198	(+)	VCGCGB	S000501
		GTGANTG10	209	(-)	GTGA	S000378
		DRECRTCOREAT	214	(+)	RCCGAC	S000418
		CBFHV	214	(+)	RYCGAC	S000497
		LTRECOREATCOR15	215	(+)	CCGAC	S000153
		PRECONSCRHSP70A	215	(+)	SCGAYNRNNNNNNNNNNNNNNNHD	S000506
		CGACGOSAMY3	216	(+)	CGACG	S000205
		PRECONSCRHSP70A	255	(-)	SCGAYNRNNNNNNNNNNNNNNNHD	S000506
		RAV1AAT	258	(+)	CAACA	S000314
		EBOXBNNAPA	261	(-)	CANNTG	S000144
		MYCCONSENSUSAT	261	(-)	CANNTG	S000407
		EBOXBNNAPA	261	(+)	CANNTG	S000144
		MYCCONSENSUSAT	261	(+)	CANNTG	S000407
		CACTFTPPCA1	263	(-)	YACT	S000449
		SURECOREATSULTR11	267	(-)	GAGAC	S000499
		PALBOXAPC	296	(-)	CCGTCC	S000137
		CIACADIANLELHC	303	(+)	CAANNNNATC	S000252
		CACTFTPPCA1	319	(+)	YACT	S000449
		CBFHV	361	(+)	RYCGAC	S000497
		ASF1MOTIFCAMV	369	(-)	TGACG	S000024
		WRKY71OS	370	(-)	TGAC	S000447
		GTGANTG10	371	(-)	GTGA	S000378
		ASF1MOTIFCAMV	384	(-)	TGACG	S000024
		WBOXATNPR1	385	(-)	TTGAC	S000390
		WRKY71OS	385	(-)	TGAC	S000447
		GCCCORE	391	(+)	GCCGCC	S000430
		GCCCORE	394	(+)	GCCGCC	S000430
		GCCCORE	397	(+)	GCCGCC	S000430
		SORLIP1AT	400	(+)	GCCAC	S000482
		AGCBOXNPGLB	422	(+)	AGCCGCC	S000232
		GCCCORE	423	(+)	GCCGCC	S000430
		GCCCORE	426	(+)	GCCGCC	S000430
		CGACGOSAMY3	434	(+)	CGACG	S000205
		ANAERO2CONSENSUS	446	(+)	AGCAGC	S000478
		CACTFTPPCA1	455	(+)	YACT	S000449
		AGCBOXNPGLB	464	(+)	AGCCGCC	S000232
		GCCCORE	465	(+)	GCCGCC	S000430
		EBOXBNNAPA	471	(-)	CANNTG	S000144
		MYCCONSENSUSAT	471	(-)	CANNTG	S000407
		EBOXBNNAPA	471	(+)	CANNTG	S000144
		MYCCONSENSUSAT	471	(+)	CANNTG	S000407
		CACTFTPPCA1	473	(-)	YACT	S000449
		LTRECOREATCOR15	479	(+)	CCGAC	S000153
		HEXAMERATH4	511	(+)	CCGTCG	S000146
		CGACGOSAMY3	512	(-)	CGACG	S000205
		RHERPATEXPA7	514	(-)	KCACGW	S000512
		WBOXHVISO1	534	(+)	TGACT	S000442
		WRKY71OS	534	(+)	TGAC	S000447
		WBOXNTERF3	534	(+)	TGACY	S000457
		PRECONSCRHSP70A	553	(+)	SCGAYNRNNNNNNNNNNNNNNNHD	S000506
		RHERPATEXPA7	560	(-)	KCACGW	S000512
		GTGANTG10	562	(+)	GTGA	S000378
		GCCCORE	584	(+)	GCCGCC	S000430
		CGCGBOXAT	588	(-)	VCGCGB	S000501
		CGCGBOXAT	588	(+)	VCGCGB	S000501
		GCCCORE	592	(-)	GCCGCC	S000430
		CACTFTPPCA1	632	(-)	YACT	S000449
		EBOXBNNAPA	636	(-)	CANNTG	S000144
		MYCCONSENSUSAT	636	(-)	CANNTG	S000407
		EBOXBNNAPA	636	(+)	CANNTG	S000144
		MYCCONSENSUSAT	636	(+)	CANNTG	S000407
		CACTFTPPCA1	638	(-)	YACT	S000449
		GCCCORE	646	(-)	GCCGCC	S000430
		GCCCORE	649	(-)	GCCGCC	S000430
		RAV1AAT	672	(+)	CAACA	S000314
